# Supplementary material for: Genetic Biomarkers Associated with Dynamic Transitions of Human Papillomavirus (HPV) Infection–Precancerous–Cancer of Cervix for Navigating Precision Prevention
Source: Int J Mol Sci. 2025 Jun 23;26(13):6016. doi: 10.3390/ijms26136016 (PMC12250414; doi:10.3390/ijms26136016)
Supplement: Supplementary file 1 [file ijms-26-06016-s001.zip]

Archive with 1 entries (1 files):
- ijms-3598802-supplementary.pdf
